# Supplementary material for: Molecular Mechanisms of Nemorosone-Induced Ferroptosis in Cancer Cells
Source: Cells. 2023 Feb 24;12(5):735. doi: 10.3390/cells12050735 (PMC10000521; doi:10.3390/cells12050735)
Supplement: Supplementary file 1 [file cells-12-00735-s001.zip]

Archive with 1 entries (1 files):
- cells-2121897-supplementary.pdf
